# Supplementary material for: Two new species of Tornidae (Caenogastropoda, Rissooidea) from Espírito Santo, Brazil
Source: Zookeys. 2012 Nov 6;(238):77–85. doi: 10.3897/zookeys.238.3884 (PMC3496946; doi:10.3897/zookeys.238.3884)
Supplement: XML Treatment for Cyclostremiscus mohicanus [file zookeys.238.3884-treatment1.xml]

<!DOCTYPE tp:taxon-treatment
  PUBLIC "-//TaxonX//DTD Taxonomic Treatment Publishing DTD v0 20100105//EN" "tax-treatment-NSO.dtd">
<tp:taxon-treatment xmlns:tp="http://www.plazi.org/taxpub"><tp:treatment-meta><mixed-citation publication-type="journal"><person-group><name><surname>Simone</surname><given-names>Luiz Ricardo L.</given-names></name></person-group><article-title>Two new species of Tornidae (Caenogastropoda, Rissooidea) from Espírito Santo, Brazil</article-title><source>Zookeys</source><day>6</day><month>11</month><year>2012</year><volume>2012</volume><issue>238</issue><fpage>77</fpage><lpage>85</lpage><pub-id pub-id-type="doi">10.3897/zookeys.238.3884</pub-id></mixed-citation></tp:treatment-meta><tp:nomenclature><tp:taxon-name>
                            <tp:taxon-name-part taxon-name-part-type="genus">Cyclostremiscus</tp:taxon-name-part>
                            <tp:taxon-name-part taxon-name-part-type="genus">mohicanus</tp:taxon-name-part>
                        <object-id xmlns:xlink="http://www.w3.org/1999/xlink" xlink:type="simple">urn:lsid:zoobank.org:act:FF9F3D9C-8BF9-4CAB-A236-8C143BA62A6F</object-id>
								<object-id xmlns:xlink="http://www.w3.org/1999/xlink" xlink:type="simple">http://species-id.net/wiki/Cyclostremiscus_mohicanus</object-id>
								</tp:taxon-name><tp:taxon-status xmlns:xlink="http://www.w3.org/1999/xlink" xlink:type="simple">sp. n.</tp:taxon-status><xref ref-type="fig" rid="F1">Figs 1–15</xref></tp:nomenclature><tp:treatment-sec sec-type="Types"><title>Types.</title><p>Holotype MZSP 106551 (<xref ref-type="fig" rid="F1">Figs 1–5</xref>). Paratypes: 106552, 16 shells from type locality.<!--PageBreak--></p></tp:treatment-sec><tp:treatment-sec sec-type="Type locality"><title>Type locality.</title><p>BRAZIL. <bold>Espírito Santo</bold>; São Mateus, Guriri, <named-content xmlns:xlink="http://www.w3.org/1999/xlink" content-type="dwc:verbatimCoordinates" xlink:type="simple">18°47'S, 32°39'W</named-content>, 3 m depth.</p></tp:treatment-sec><tp:treatment-sec sec-type="Diagnosis"><title>Diagnosis.</title><p>Shell of about 2.5 mm; almost planispiral. Three carina-like spiral threads somewhat equidistant; superior surface smooth or with scanty spiral cords. Periphery smooth except threads. Peri-umbilical area with string spiral cords. Periostracum with aligned series of tall rods on spiral threads.</p></tp:treatment-sec><tp:treatment-sec sec-type="Description"><title>Description.</title><p><bold>Shell</bold>. Up to ~2.5 mm, discoid; height ~52% of maximum width (<xref ref-type="fig" rid="F1">Figs 3, 10, 12</xref>). Color pure white, weakly translucent (<xref ref-type="fig" rid="F1">Figs 1, 2, 5, 6</xref>). Protoconch of 2 whorls, weakly-turbiform (<xref ref-type="fig" rid="F1">Figs 4, 10, 11, 15</xref>); whorls of rounded profile, suture shallow; surface glossy, smooth; occupying ~10% of shell size; located almost central, weakly dislocated towards right. Transition protoconch-teleoconch unclear (<xref ref-type="fig" rid="F1">Fig. 15</xref>). Spire weakly elevated, with ~45% of shell width; ~15% of shell height. Teleoconch up to 2.5 whorls, uniformly growing weakly planispiral, bearing three somewhat equidistant carinas (<xref ref-type="fig" rid="F1">Figs 9, 10, 11, 12</xref>); peripheral carina as tallest, profile blunt, ~100°, located in middle level of last whorl, inflating ~15% shell width; inferior carina similar to peripheral carina, located midway between this and peri-umbilical slope (<xref ref-type="fig" rid="F1">Figs 10, 12, 13</xref>); superior carina with ~half size as peripheral carina, located midway between this and adjacent suture (<xref ref-type="fig" rid="F1">Figs 6, 8, 9, 11</xref>); between carinas somewhat planar surface, being weakly elevated in carina’s base. Sculpture superior to peripheral carina absent (<xref ref-type="fig" rid="F1">Figs 11, 14</xref>) to series of narrow, low, obsolete spiral cords (<xref ref-type="fig" rid="F1">Figs 6, 8</xref>), varying from zero (surface smooth, <xref ref-type="fig" rid="F1">Fig. 14</xref>) to ~10 (<xref ref-type="fig" rid="F1">Fig. 8</xref>); interspaces between spiral cords ~1/4 their width; sculpture inferior to peripheral carina absent (smooth). Umbilicum widely opened; maximum diameter ~30% shell width; flanking by strong, somewhat planar slope; sculptured from 1 to 5 spiral cords, with interspaces ~3 times their width (<xref ref-type="fig" rid="F1">Figs 5, 7, 12, 13</xref>). Aperture weakly prosocline (<xref ref-type="fig" rid="F1">Figs 4, 9, 11, 13</xref>); rounded, weakly pentangular, i.e., bearing somewhat equidistant blunt angles produced by three carinas and umbilical slope (<xref ref-type="fig" rid="F1">Figs 10, 12</xref>); with ~35% shell width, ~70% of shell height. Callus practically absent, weakly covering adjacent whorl in apertural implantation.</p><p>Periostracum (<xref ref-type="fig" rid="F1">Figs 1–5</xref>). Opaque, transparent, color pale beige. Series of tall rods aligned on three carinas; rods of peripheral carina augmenting ~10% shell width (<xref ref-type="fig" rid="F1">Figs 1, 2</xref>), about twice taller than wide, tip rounded, slightly broader than base; rods of superior carina similar to those of peripheral carina, with ~80% of their size (<xref ref-type="fig" rid="F1">Figs 3, 4</xref>); rods of inferior carina also similar to those of peripheral carina, with ~30% their height and ~60% their width (<xref ref-type="fig" rid="F1">Figs 3, 5</xref>). Each rod blade-like, flexible, located close to each other from same carina, forming tall flexible ridge on each carina. Periostracum ridge on three carinas suddenly finishing at apertural level. On aperture, region between ridge of superior carina and insertion of outer lip in adjacent preceding whorl a small region with ridge of peripheral ridge reabsorbed, forming anal notch with ~1/5 of aperture size (<xref ref-type="fig" rid="F1">Figs 1, 2, 5</xref>).</p><p><bold>Measurements</bold> (in mm). Holotype: 2.8 by 0.9; paratype 106552 (<xref ref-type="fig" rid="F1">Fig. 10</xref>): 1.7 by 0.8.</p><fig id="F1" position="float" orientation="portrait"><label>Figures 1–15.</label><caption><p><italic><tp:taxon-name>Cyclostremiscus mohicanus</tp:taxon-name></italic> sp. n. types <bold>1</bold> holotype MZSP 106551 (W 2.8 mm), apical view <bold>2</bold> same, umbilical view <bold>3</bold> same, apertural view <bold>4</bold> same, apertural-slightly apical view <bold>5</bold>, same, apertural-slightly umbilical view <bold>6</bold> paratype MZSP 106552 #1, apical view (W 1.8 mm) <bold>7</bold> same, umbilical view <bold>8</bold> #2, apical view (W 1.7 mm) <bold>9</bold> #1, apertural-slightly apical view <bold>10</bold> same, apertural view <bold>11</bold> #3, SEM, apertural-slightly apical view (W 1.7 mm) <bold>12</bold> same, apertural view <bold>13</bold> same, apertural-slightly umbilical view <bold>14</bold> #4, SEM, apical view (W 1.5 mm) <bold>15</bold> same, detail of apical region, scale 0.1 mm.</p></caption><graphic xmlns:xlink="http://www.w3.org/1999/xlink" xlink:href="ZooKeys-238-077-g001.jpg" position="float" orientation="portrait" xlink:type="simple"/></fig></tp:treatment-sec><tp:treatment-sec sec-type="Distribution"><title>Distribution.</title><p>Only known from type locality.</p></tp:treatment-sec><tp:treatment-sec sec-type="Habitat"><title>Habitat</title><p>. Sandy bottoms, 3 m depth (no living specimens).</p></tp:treatment-sec><tp:treatment-sec sec-type="Material examined"><title>Material examined.</title><p>Types.</p></tp:treatment-sec><tp:treatment-sec sec-type="Discussion"><title>Discussion.</title><p><italic><tp:taxon-name>Cyclostremiscus mohicanus</tp:taxon-name></italic> is similar to <italic><tp:taxon-name>Cyclostremiscus beauii</tp:taxon-name></italic> (Fischer, 1857) (<xref ref-type="bibr" rid="B9">Rosenberg et al. 2009</xref>; <xref ref-type="bibr" rid="B10">Rubio et al. 2011</xref>) from Florida and Caribbean. It differs by the smoother superior surface, lacking so developed spiral cords, the contrary happens in the umbilicum, in such that of <italic><tp:taxon-name>Cyclostremiscus mohicanus</tp:taxon-name></italic> has a series of spiral cords, while <italic><tp:taxon-name>Cyclostremiscus beauii</tp:taxon-name></italic><!--PageBreak--> has only growth lines; the size is also different, as <italic><tp:taxon-name>Cyclostremiscus mohicanus</tp:taxon-name></italic> has about 3 mm, while <italic><tp:taxon-name>Cyclostremiscus beauii</tp:taxon-name></italic> reaches 9-10 mm. <italic><tp:taxon-name>Cyclostremiscus mohicanus</tp:taxon-name></italic> also resembles <italic><tp:taxon-name>Cyclostremiscus pentagonus</tp:taxon-name></italic> (Gabb, 1873), also from Caribbean, it differs by the more developed spiral sculpture in the superior shell surface, by the peri-umbilical spiral sculpture, in being slightly taller (height/width tax= ~52% against ~48% of <italic><tp:taxon-name>Cyclostremiscus pentagonus</tp:taxon-name></italic>), and in having the peripheral carina slightly more elevated. <italic><tp:taxon-name>Cyclostremiscus pentagonus</tp:taxon-name></italic> has been referred as occurring in south Brazil (<xref ref-type="bibr" rid="B8">Rios 2009</xref>: 59, in Porto Belo, Santa Catarina; <xref ref-type="bibr" rid="B10">Rubio et al. 2011</xref>: 91); as that material was not found, this record is here considered doubtful, but possibly they are of <italic><tp:taxon-name>Cyclostremiscus mohicanus</tp:taxon-name></italic>. Another important difference between <italic><tp:taxon-name>Cyclostremiscus mohicanus</tp:taxon-name></italic> and <italic><tp:taxon-name>Cyclostremiscus pentagonus</tp:taxon-name></italic> is the protoconch, it has ~2 whorls (<xref ref-type="fig" rid="F1">Fig. 15</xref>), while that of <italic><tp:taxon-name>Cyclostremiscus pentagonus</tp:taxon-name></italic> is ~0.5 whorl longer (<xref ref-type="bibr" rid="B10">Rubio et al. 2011</xref>, fig. 46F). <italic><tp:taxon-name>Cyclostremiscus mohicanus</tp:taxon-name></italic> is also somewhat similar to <italic><tp:taxon-name>Cyclostremiscus trilix</tp:taxon-name></italic> (Bursh, 1885), sharing the size and the carinas shape; however, it differs from that species in lacking the microtubercles on the protoconch, in having spiral sculpture in surface between suture and superior carina, and in being taller (height/width tax= ~52% against ~42% of <italic><tp:taxon-name>Cyclostremiscus trilix</tp:taxon-name></italic>).</p><p>The periostracum bearing expansions are relatively common in living and fresh-died specimens of tornids. However, a periostracum with the <italic><tp:taxon-name>Cyclostremiscus mohicanus</tp:taxon-name></italic> arrangement appears to be novelty. Nothing like that has been found in other congeneric species. <italic><tp:taxon-name>Cyclostremiscus mohicanus</tp:taxon-name></italic> clearly belongs to the “group 1” as defined by <xref ref-type="bibr" rid="B10">Rubio et al. (2011</xref>: 84), which encompasses carinate species of the genus, with 2 or 3 peripheral carinas. Possibly all carinas of those species are base of periostracal expansions like those of <italic><tp:taxon-name>Cyclostremiscus mohicanus</tp:taxon-name></italic>.</p></tp:treatment-sec><ref-list><ref id="B9"><mixed-citation xmlns:xlink="http://www.w3.org/1999/xlink" xlink:type="simple"><person-group><name name-style="western"><surname>Rosenberg</surname><given-names>G</given-names></name><name name-style="western"><surname>Moretzsohn</surname><given-names>F</given-names></name><name name-style="western"><surname>García</surname><given-names>EF</given-names></name></person-group> (<year>2009</year>)<article-title> Gastropoda (Mollusca) of the Gulf of Mexico.</article-title> In: <person-group><name name-style="western"><surname>Felder</surname><given-names>DL</given-names></name><name name-style="western"><surname>Camp</surname><given-names>DK</given-names></name></person-group> (<role>Eds</role>). <issue-title>Gulf of Mexico – Origins, Waters, and Biota.</issue-title><source>Biodiversity. Texas A&amp;M Press, College Station. Texas</source>: <fpage>579</fpage>-<lpage>699</lpage>.</mixed-citation></ref><ref id="B10"><mixed-citation xmlns:xlink="http://www.w3.org/1999/xlink" xlink:type="simple"><person-group><name name-style="western"><surname>Rubio</surname><given-names>F</given-names></name><name name-style="western"><surname>Fernández-Garcés</surname><given-names>R</given-names></name><name name-style="western"><surname>Rolán</surname><given-names>E</given-names></name></person-group> (<year>2011</year>)<article-title> The family Tornidae (Gastropoda, Rissooidea) in the Caribbean and neighboring areas.</article-title><source>Iberus </source><volume>29</volume> (<issue>2</issue>): <fpage>1</fpage>-<lpage>230</lpage>.</mixed-citation></ref><ref id="B8"><mixed-citation xmlns:xlink="http://www.w3.org/1999/xlink" xlink:type="simple"><person-group><name name-style="western"><surname>Rios</surname><given-names>EC</given-names></name></person-group> (<year>2009</year>)<source> Compendium of Brazilian seashells. Universidade Federal do Rio Grande. Rio Grande, 668 pp.</source></mixed-citation></ref></ref-list></tp:taxon-treatment>
