# Supplementary material for: Two new species of Tornidae (Caenogastropoda, Rissooidea) from Espírito Santo, Brazil
Source: Zookeys. 2012 Nov 6;(238):77–85. doi: 10.3897/zookeys.238.3884 (PMC3496946; doi:10.3897/zookeys.238.3884)
Supplement: XML Treatment for Episcynia itanhura [file zookeys.238.3884-treatment2.xml]

<!DOCTYPE tp:taxon-treatment
  PUBLIC "-//TaxonX//DTD Taxonomic Treatment Publishing DTD v0 20100105//EN" "tax-treatment-NSO.dtd">
<tp:taxon-treatment xmlns:tp="http://www.plazi.org/taxpub"><tp:treatment-meta><mixed-citation publication-type="journal"><person-group><name><surname>Simone</surname><given-names>Luiz Ricardo L.</given-names></name></person-group><article-title>Two new species of Tornidae (Caenogastropoda, Rissooidea) from Espírito Santo, Brazil</article-title><source>Zookeys</source><day>6</day><month>11</month><year>2012</year><volume>2012</volume><issue>238</issue><fpage>77</fpage><lpage>85</lpage><pub-id pub-id-type="doi">10.3897/zookeys.238.3884</pub-id></mixed-citation></tp:treatment-meta><tp:nomenclature><tp:taxon-name>
                            <tp:taxon-name-part taxon-name-part-type="genus">Episcynia</tp:taxon-name-part>
                            <tp:taxon-name-part taxon-name-part-type="species">itanhura</tp:taxon-name-part>
                        <object-id xmlns:xlink="http://www.w3.org/1999/xlink" xlink:type="simple">urn:lsid:zoobank.org:act:154F48BF-4FB0-44B1-B83A-62C1650CB74E</object-id>
								<object-id xmlns:xlink="http://www.w3.org/1999/xlink" xlink:type="simple">http://species-id.net/wiki/Episcynia_itanhura</object-id>
								</tp:taxon-name><tp:taxon-status xmlns:xlink="http://www.w3.org/1999/xlink" xlink:type="simple">sp. n.</tp:taxon-status><xref ref-type="fig" rid="F2">Figs 16–27</xref><tp:nomenclature-citation-list><tp:nomenclature-citation><tp:taxon-name>Episcinia inornata</tp:taxon-name><comment>: <xref ref-type="bibr" rid="B7">Rios 1994</xref>: 59 (fig. 221), <xref ref-type="bibr" rid="B8">2009</xref>: 101 (fig. 245) (non d’Orbigny, 1842).</comment></tp:nomenclature-citation><tp:nomenclature-citation><tp:taxon-name>Episcinia inornata</tp:taxon-name><comment> form <italic>“multicarinata”</italic>: <xref ref-type="bibr" rid="B10">Rubio et al. 2011</xref>: 126 (fig. 68D) (non Dall, 1889).</comment></tp:nomenclature-citation></tp:nomenclature-citation-list></tp:nomenclature><tp:treatment-sec sec-type="Types"><title>Types. </title><p>Holotype MZSP 106553 (<xref ref-type="fig" rid="F2">Figs 16-18</xref>). Paratypes: 106556, 18 shells, MNRJ, 3 shells, USNM, 3 shells, all from type locality.</p></tp:treatment-sec><tp:treatment-sec sec-type="Type locality"><title>Type locality.</title><p>BRAZIL. <bold>Espírito Santo</bold>; São Mateus, Guriri, <named-content xmlns:xlink="http://www.w3.org/1999/xlink" content-type="dwc:verbatimCoordinates" xlink:type="simple">18°47'S, 32°39'W</named-content>, 3 m depth.</p><p><bold><italic>Diagnosis</italic>.</bold> Shell relatively trochoid. Periostracum with 3 series of peripheral fringes constituted of irregular rods. Surface smooth except for peripheral line of pustules. Peripheral carina wanting (profile rounded).</p></tp:treatment-sec><tp:treatment-sec sec-type="Description"><title>Description.</title><p><bold>Shell</bold>. Up to ~2.5 mm, discoid (<xref ref-type="fig" rid="F2">Figs 18, 24</xref>) to trochiform (<xref ref-type="fig" rid="F2">Figs 20, 25</xref>); height ~57-68% of maximum width (<xref ref-type="fig" rid="F2">Figs 18, 20, 24, 25</xref>). Color white, <!--PageBreak-->weakly translucent (<xref ref-type="fig" rid="F2">Figs 16–20</xref>). Protoconch of 1 whorl, ~90 µm, weakly-turbiform (<xref ref-type="fig" rid="F2">Figs 26, 27</xref>); whorl of rounded profile, suture shallow; surface glossy, smooth; occupying ~7% of shell size; located almost central, weakly dislocated towards right (<xref ref-type="fig" rid="F2">Fig. 17</xref>). Transition protoconch-teleoconch clear, orthocline (<xref ref-type="fig" rid="F2">Figs 26, 27</xref>). Spire dome-shaped to elevated, with ~66% of shell width; ~60–64% of shell height. Te<!--PageBreak-->leoconch up to 4 whorls, uniformly growing inferiorly; last whorl with rounded profile, lacking peripheral carina. Sculpture practically absent, except for growth lines looking undulations and aligned set of small pustules located just superiorly to suture and in middle level of past whorl periphery; each pustule rounded, separated from neighboring pustules by space equivalent to half its width; 2 to 4 equidistant, very weak spiral cords present in ~50% of specimens located in superior region of each whorl (<xref ref-type="fig" rid="F2">Figs 20, 25</xref>); inferior region of body whorl only with growth lines (<xref ref-type="fig" rid="F2">Figs 19, 22</xref>). Umbilicum widely opened; maximum diameter ~30% shell width; flanking by strong, somewhat planar slope, beating only growth lines; weak angulation marking periphery of umbilicum (<xref ref-type="fig" rid="F2">Figs 19, 23, 24, 25</xref>). Aperture slightly prosocline (<xref ref-type="fig" rid="F2">Figs 21, 22, 23</xref>); elliptical (longer axis vertical) (<xref ref-type="fig" rid="F2">Figs 24, 25</xref>); with ~36% shell width, ~40–43% of shell height. Callus practically absent, weakly covering adjacent whorl in apertural implantation (<xref ref-type="fig" rid="F2">Figs 21, 23</xref>).</p><p>Periostracum (<xref ref-type="fig" rid="F2">Figs 16–18</xref>). Opaque, transparent, color yellowish beige (<xref ref-type="fig" rid="F2">Figs 16–18</xref>). Three series of rods running on periphery (<xref ref-type="fig" rid="F2">Fig. 18</xref>); central fringe running on pustule lines; other 2 fringes running above and below central fringe, distance between fringes equivalent to ~1/3 of whorl height; periostracum rods located on fringes not uniformly distributed and sized; longer rods extending ~10% shell width, weakly coiled, distantly separated from neighbor rods.</p><p><bold>Measurements</bold> (in mm). Holotype (Fig. 18): 2.0 by 1.1; paratypes MZSP 106556 (Fig. 20)#1: 2.2 by 1.3; (Fig. 24)#5: 2.6 by 1.5; (Fig. 25)#4: 2.5 by 1.6.</p><fig id="F2" position="float" orientation="portrait"><label>Figures 16–27.</label><caption><p><italic><tp:taxon-name>Episcynia itanhura</tp:taxon-name></italic> sp. n. types <bold>16</bold> holotype MZSP 106553, umbilical view (W 2.0 mm) <bold>17</bold> same, apical view <bold>18</bold> same, apertural view <bold>19</bold> paratype MZSP 106556#1, umbilical view (W 2.2 mm) <bold>20</bold> same, apertural view <bold>21</bold> #2, SEM, umbilical-slightly apertural view (W 2.5 mm) <bold>22</bold> #3, SEM, umbilical view (W 2.1 mm) <bold>23</bold> #4, SEM, apertural-slightly umbilical view (W 2.5 mm) <bold>24</bold> #5, SEM, apertural view (W 2.6 mm) <bold>25</bold> #4, SEM, apertural view <bold>26</bold> #6, SEM, apical view (W 1.0 mm) <bold>27</bold> #6, detail of protoconch (scale 50µm).</p></caption><graphic xmlns:xlink="http://www.w3.org/1999/xlink" xlink:href="ZooKeys-238-077-g002.jpg" position="float" orientation="portrait" xlink:type="simple"/></fig></tp:treatment-sec><tp:treatment-sec sec-type="Distribution"><title>Distribution.</title><p>Brazil, from Bahia to São Paulo.</p></tp:treatment-sec><tp:treatment-sec sec-type="Habitat"><title>Habitat.</title><p>Sandy bottoms, ~3 m depth (no living specimens collected).</p></tp:treatment-sec><tp:treatment-sec sec-type="Material examined"><title>Material examined.</title><p>Types. Additional material: MZSP 106571, 90 shells from type locality. BRAZIL. <bold>Bahia</bold>; Salvador, Itapoã beach, MZSP 53439, 1 shell (C.M. Cunha col.). <bold>Rio de Janeiro</bold>; Cabo Frio, MZSP 57159, 2 shells (17/ii/1970). <bold>São Paulo</bold>; off Ubatuba, MZSP 88431, 1 shell (Veliger II, sta. PI-15; 21/i/1986); <named-content xmlns:xlink="http://www.w3.org/1999/xlink" content-type="dwc:verbatimCoordinates" xlink:type="simple">23°33'978"S, 45°09'821"W</named-content>, 12.3 m depth, MZSP 42087, 1 shell (Biota sta. 145i; 16/iv/2002). N.B. These samples are not part of the type material because of low quality of the shell preservation.</p></tp:treatment-sec><tp:treatment-sec sec-type="Etymology"><title>Etymology.</title><p>The specific epithet is derived from the Paritintin word Itanhura’mbi – chain used as necklace (<xref ref-type="bibr" rid="B4">Betts 1981</xref>), an allusion to the peripheral ornamentation of the shell.</p></tp:treatment-sec><tp:treatment-sec sec-type="Discussion"><title>Discussion.</title><p><italic><tp:taxon-name>Episcynia itanhura</tp:taxon-name></italic> is similar to <italic><tp:taxon-name>Episcynia inornata</tp:taxon-name></italic> (d’Orbigny, 1842), from Florida and Caribbean, differing in lacking so developed peripheral carina, the profile of each whorl is rounded while that of <italic><tp:taxon-name>Episcynia inornata</tp:taxon-name></italic> is bluntly pointed (<xref ref-type="bibr" rid="B10">Rubio et al. 2011</xref>, Figs 68B, 69); <italic><tp:taxon-name>Episcynia itanhura</tp:taxon-name></italic> has a more developed axial undulation, almost sculpture (e.g., <xref ref-type="fig" rid="F2">Figs 20, 25</xref>), this is rare in <italic><tp:taxon-name>Episcynia inornata</tp:taxon-name></italic>, in such the surface is smoother and glossy. The size of the protoconch of <italic><tp:taxon-name>Episcynia inornata</tp:taxon-name></italic> has been referred as 190 µm (<xref ref-type="bibr" rid="B10">Rubio et al. 2011</xref>), while that of <italic><tp:taxon-name>Episcynia itanhura</tp:taxon-name></italic> is about half that size (~90 µm, <xref ref-type="fig" rid="F2">Figs 26, 27</xref>). The periostracum rods are organized in 3 fringes in <italic><tp:taxon-name>Episcynia itanhura</tp:taxon-name></italic> (<xref ref-type="fig" rid="F2">Fig. 18</xref>), while a single pair is found in <italic><tp:taxon-name>Episcynia inornata</tp:taxon-name></italic> (<xref ref-type="bibr" rid="B3">Andrews 1971</xref>: 68; <xref ref-type="bibr" rid="B1">Abbott 1974</xref>: 86). The 3 fringes are also found in <italic><tp:taxon-name>Episcynia multicarinata</tp:taxon-name></italic> (<xref ref-type="bibr" rid="B5">Dall 1889</xref>), from North Carolina <!--PageBreak-->to north Caribbean, <italic><tp:taxon-name>Episcynia itanhura</tp:taxon-name></italic> differs in having periostracum rods more sparsely and less uniformly developed, by the deeper suture, and by the straighter profile of spire. The differences between Caribbean and Brazilian specimens have been pointed in literature (<xref ref-type="bibr" rid="B10">Rubio et al. 2011</xref>, fig. 68D), however, the differences obviously did not influenced the specific separation. Nevertheless, some doubt still remains in relation to the specimen figures in that paper (<xref ref-type="bibr" rid="B10">Rubio et al. 2011</xref>), because that illustrated specimen has whorls with almost squared profile, possibly it belong to another undescribed specimen. No specimen with such features has been examined herein. Additionally, there is some uncertainties respect to the possible synonymy between <italic><tp:taxon-name>Episcynia inornata</tp:taxon-name></italic> and <italic><tp:taxon-name>Episcynia multicarinata</tp:taxon-name></italic> (<xref ref-type="bibr" rid="B5">Dall 1889</xref>), described from North Carolina. <xref ref-type="bibr" rid="B5">Dall (1889</xref>: 392-393) clearly stated a specimen with four to five carinas per whorl. This feature is not found in <italic><tp:taxon-name>Episcynia inornata</tp:taxon-name></italic> or allied species; this can demonstrate a valid entity. Moreover, Dall still described a more richness of sculpture, a lack of periostracal fringe in peripheral carina, and color yellow, whose can be extra indicative of specific differentiation. Despite further studies are necessary to clarify the question, <italic><tp:taxon-name>Episcynia itanhura</tp:taxon-name></italic> cannot be confused with <italic><tp:taxon-name>Episcynia multicarinata</tp:taxon-name></italic>.</p></tp:treatment-sec><ref-list><ref id="B7"><mixed-citation xmlns:xlink="http://www.w3.org/1999/xlink" xlink:type="simple"><person-group><name name-style="western"><surname>Rios</surname><given-names>EC</given-names></name></person-group> (<year>1994</year>)<source> Seashells of Brazil. Second edition. Fundação Universidade do Rio Grande. Rio Grande, 368 pp., 113 pls.</source></mixed-citation></ref><ref id="B8"><mixed-citation xmlns:xlink="http://www.w3.org/1999/xlink" xlink:type="simple"><person-group><name name-style="western"><surname>Rios</surname><given-names>EC</given-names></name></person-group> (<year>2009</year>)<source> Compendium of Brazilian seashells. Universidade Federal do Rio Grande. Rio Grande, 668 pp.</source></mixed-citation></ref><ref id="B10"><mixed-citation xmlns:xlink="http://www.w3.org/1999/xlink" xlink:type="simple"><person-group><name name-style="western"><surname>Rubio</surname><given-names>F</given-names></name><name name-style="western"><surname>Fernández-Garcés</surname><given-names>R</given-names></name><name name-style="western"><surname>Rolán</surname><given-names>E</given-names></name></person-group> (<year>2011</year>)<article-title> The family Tornidae (Gastropoda, Rissooidea) in the Caribbean and neighboring areas.</article-title><source>Iberus </source><volume>29</volume> (<issue>2</issue>): <fpage>1</fpage>-<lpage>230</lpage>.</mixed-citation></ref><ref id="B4"><mixed-citation xmlns:xlink="http://www.w3.org/1999/xlink" xlink:type="simple"><person-group><name name-style="western"><surname>Betts</surname><given-names>LV</given-names></name></person-group> (<year>1981</year>)<source> Dicionário Paritintin-Portugues. Sociedade Internacional de Lingüística. Cuiabá, 231 pp.</source></mixed-citation></ref><ref id="B3"><mixed-citation xmlns:xlink="http://www.w3.org/1999/xlink" xlink:type="simple"><person-group><name name-style="western"><surname>Andrews</surname><given-names>J</given-names></name></person-group> (<year>1971</year>)<source> Sea shells of the Texas coast. University of Texas Press. Austin, 298 pp.</source></mixed-citation></ref><ref id="B1"><mixed-citation xmlns:xlink="http://www.w3.org/1999/xlink" xlink:type="simple"><person-group><name name-style="western"><surname>Abbott</surname><given-names>RT</given-names></name></person-group> (<year>1974</year>)<source> American Seashells, second edition. Van Nostrand Reinhold Company. New York, 663 pp., 240pls.</source></mixed-citation></ref><ref id="B5"><mixed-citation xmlns:xlink="http://www.w3.org/1999/xlink" xlink:type="simple"><person-group><name name-style="western"><surname>Dall</surname><given-names>WH</given-names></name></person-group> (<year>1889</year>)<source> Reports on the results of dredgings, under the supervision of Alexander Agassiz, in the Gulf of Mexico (1877–78) and in the Caribbean Sea (1879–80), by the U. S. Coast Survey Steamer ‘Blake’. Bulletin of the Museum of Comparative Zoology 18: 1–492, pls. 10–40.</source></mixed-citation></ref></ref-list></tp:taxon-treatment>
